# Supplementary material for: Antifungal Susceptibility Testing Experience in the Management of Culture-Positive Mucormycosis: Observation from a Large Healthcare System
Source: J Fungi (Basel). 2026 Jan 1;12(1):34. doi: 10.3390/jof12010034 (PMC12842725; doi:10.3390/jof12010034)
Supplement: Supplementary file 1 [file jof-12-00034-s001.zip]

Archive with 1 entries (1 files):
- jof-4071365-supplementary.pdf
